# Supplementary material for: Food Sources of Animal Protein in Relation to Overall and Cause-Specific Mortality—Causal Associations or Confounding? An Analysis of the EPIC-Heidelberg Cohort
Source: Nutrients. 2023 Jul 26;15(15):3322. doi: 10.3390/nu15153322 (PMC10421322; doi:10.3390/nu15153322)
Supplement: Supplementary file 1 [file nutrients-15-03322-s001.zip]

Archive with 1 entries (1 files):
- nutrients-2500156-supplementary.pdf
